# Supplementary material for: Neodactylariales, Neodactylariaceae (Dothideomycetes, Ascomycota): new order and family, with a new species from China
Source: MycoKeys. 2020 Sep 11;73:69–85. doi: 10.3897/mycokeys.73.54054 (PMC7501314; doi:10.3897/mycokeys.73.54054)
Supplement: XML Treatment for Neodactylariales [file mycokeys.73.54054-treatment1.xml]

<!DOCTYPE tp:taxon-treatment
  PUBLIC "-//TaxonX//DTD Taxonomic Treatment Publishing DTD v0 20100105//EN" "tax-treatment-NSO.dtd">
<tp:taxon-treatment xmlns:tp="http://www.plazi.org/taxpub"><tp:treatment-meta><kwd-group><label>Taxon classification</label><kwd><named-content xmlns:xlink="http://www.w3.org/1999/xlink" content-type="kingdom">Fungi</named-content></kwd><kwd><named-content xmlns:xlink="http://www.w3.org/1999/xlink" content-type="order">Neodactylariales</named-content></kwd></kwd-group><mixed-citation publication-type="journal"><person-group><name><surname>Qiao</surname><given-names>Min</given-names></name><name><surname>Zheng</surname><given-names>Hua</given-names></name><name><surname>Lv</surname><given-names>Ruili</given-names></name><name><surname>Yu</surname><given-names>Zefen</given-names></name></person-group><article-title><tp:taxon-name><tp:taxon-name-part taxon-name-part-type="order">Neodactylariales</tp:taxon-name-part></tp:taxon-name>, <tp:taxon-name><tp:taxon-name-part taxon-name-part-type="family">Neodactylariaceae</tp:taxon-name-part></tp:taxon-name> (<tp:taxon-name><tp:taxon-name-part taxon-name-part-type="class">Dothideomycetes</tp:taxon-name-part></tp:taxon-name>, <tp:taxon-name><tp:taxon-name-part taxon-name-part-type="phylum">Ascomycota</tp:taxon-name-part></tp:taxon-name>): new order and family, with a new species from China</article-title><source>MycoKeys</source><day>11</day><month>9</month><year>2020</year><volume>73</volume><fpage>69</fpage><lpage>85</lpage><pub-id pub-id-type="doi">10.3897/mycokeys.73.54054</pub-id></mixed-citation></tp:treatment-meta><tp:nomenclature><tp:taxon-name><object-id xmlns:xlink="http://www.w3.org/1999/xlink" content-type="arpha" xlink:type="simple">AF15044A-545D-5989-A13A-DC22845D0F6A</object-id>
              <tp:taxon-name-part taxon-name-part-type="order">Neodactylariales</tp:taxon-name-part>
              <object-id xmlns:xlink="http://www.w3.org/1999/xlink" content-type="mycobank" xlink:type="simple">MycoBank No: 830161</object-id>
            </tp:taxon-name><tp:taxon-authority>H. Zheng &amp; Z.F. Yu</tp:taxon-authority><tp:taxon-status xmlns:xlink="http://www.w3.org/1999/xlink" xlink:type="simple">ord. nov.</tp:taxon-status></tp:nomenclature><tp:treatment-sec sec-type="Type family" id="SECID0EQFAI"><title>Type family.</title><p><tp:taxon-name><tp:taxon-name-part taxon-name-part-type="family">Neodactylariaceae</tp:taxon-name-part></tp:taxon-name> H. Zheng &amp; Z.F. Yu.</p></tp:treatment-sec><tp:treatment-sec sec-type="description" id="SECID0E2FAI"><title>Description.</title><p>Asexual morph from human-associated organs or saprobic on plant debris. Conidiophores acroauxic, macronematous, mononematous, branched or unbranched. Conidiogenous cells mono- and polyblastic, sympodially extended. Conidia solitary, hyaline or pale pigmented, smooth, verrucous or echinulate. Sexual morph not observed.</p></tp:treatment-sec></tp:taxon-treatment>
