# Supplementary material for: Neodactylariales, Neodactylariaceae (Dothideomycetes, Ascomycota): new order and family, with a new species from China
Source: MycoKeys. 2020 Sep 11;73:69–85. doi: 10.3897/mycokeys.73.54054 (PMC7501314; doi:10.3897/mycokeys.73.54054)
Supplement: XML Treatment for Neodactylaria [file mycokeys.73.54054-treatment3.xml]

<!DOCTYPE tp:taxon-treatment
  PUBLIC "-//TaxonX//DTD Taxonomic Treatment Publishing DTD v0 20100105//EN" "tax-treatment-NSO.dtd">
<tp:taxon-treatment xmlns:tp="http://www.plazi.org/taxpub"><tp:treatment-meta><kwd-group><label>Taxon classification</label><kwd><named-content xmlns:xlink="http://www.w3.org/1999/xlink" content-type="kingdom">Fungi</named-content></kwd><kwd><named-content xmlns:xlink="http://www.w3.org/1999/xlink" content-type="order">Neodactylariales</named-content></kwd><kwd><named-content xmlns:xlink="http://www.w3.org/1999/xlink" content-type="family">Neodactylariaceae</named-content></kwd></kwd-group><mixed-citation publication-type="journal"><person-group><name><surname>Qiao</surname><given-names>Min</given-names></name><name><surname>Zheng</surname><given-names>Hua</given-names></name><name><surname>Lv</surname><given-names>Ruili</given-names></name><name><surname>Yu</surname><given-names>Zefen</given-names></name></person-group><article-title><tp:taxon-name><tp:taxon-name-part taxon-name-part-type="order">Neodactylariales</tp:taxon-name-part></tp:taxon-name>, <tp:taxon-name><tp:taxon-name-part taxon-name-part-type="family">Neodactylariaceae</tp:taxon-name-part></tp:taxon-name> (<tp:taxon-name><tp:taxon-name-part taxon-name-part-type="class">Dothideomycetes</tp:taxon-name-part></tp:taxon-name>, <tp:taxon-name><tp:taxon-name-part taxon-name-part-type="phylum">Ascomycota</tp:taxon-name-part></tp:taxon-name>): new order and family, with a new species from China</article-title><source>MycoKeys</source><day>11</day><month>9</month><year>2020</year><volume>73</volume><fpage>69</fpage><lpage>85</lpage><pub-id pub-id-type="doi">10.3897/mycokeys.73.54054</pub-id></mixed-citation></tp:treatment-meta><tp:nomenclature><tp:taxon-name><object-id xmlns:xlink="http://www.w3.org/1999/xlink" content-type="arpha" xlink:type="simple">BF291FBD-1FE1-58B6-A48E-3AB23D4FDB58</object-id>
              <tp:taxon-name-part taxon-name-part-type="genus" reg="Neodactylaria">Neodactylaria</tp:taxon-name-part>
            </tp:taxon-name><tp:taxon-authority>Guevara-Suarez, Deanna A. Sutton, Wiederh. &amp; Gené, in Crous et al. Persoonia 38: 345 (2017)</tp:taxon-authority></tp:nomenclature><tp:treatment-sec sec-type="type species" id="SECID0EUIAI"><title>Type species.</title><p><italic><tp:taxon-name><tp:taxon-name-part taxon-name-part-type="genus" reg="Neodactylaria">Neodactylaria</tp:taxon-name-part> <tp:taxon-name-part taxon-name-part-type="species" reg="obpyriformis">obpyriformis</tp:taxon-name-part></tp:taxon-name></italic> Guevara-Suarez, Deanna A. Sutton, Wiederh. &amp; Gené.</p></tp:treatment-sec><tp:treatment-sec sec-type="description" id="SECID0EFJAI"><title>Description.</title><p>Mycelium superficial or immersed, composed of branched, septate, smooth-walled, hyaline to subhyaline hyphae. Conidiophores macronematous, mononematous, straight or flexuous, septate, unbranched, smooth-walled, pale to mid-brown. Conidiogenous cells polyblastic, sympodial extended, integrated, terminal or intercalary, denticulate, with short cylindrical denticles, pale to medium-brown. Conidial secession schizolytic. Conidia obpyriform to obclavate, unicellular or septate, attenuate, subulate or rostrate toward the obtuse apex, with a tiny, protuberant basal hilum, smooth or finely echinulate, subhyaline or pale brown. Sexual morph not observed.</p></tp:treatment-sec></tp:taxon-treatment>
