# Supplementary material for: Neodactylariales, Neodactylariaceae (Dothideomycetes, Ascomycota): new order and family, with a new species from China
Source: MycoKeys. 2020 Sep 11;73:69–85. doi: 10.3897/mycokeys.73.54054 (PMC7501314; doi:10.3897/mycokeys.73.54054)
Supplement: XML Treatment for Neodactylaria simaoensis [file mycokeys.73.54054-treatment4.xml]

<!DOCTYPE tp:taxon-treatment
  PUBLIC "-//TaxonX//DTD Taxonomic Treatment Publishing DTD v0 20100105//EN" "tax-treatment-NSO.dtd">
<tp:taxon-treatment xmlns:tp="http://www.plazi.org/taxpub"><tp:treatment-meta><kwd-group><label>Taxon classification</label><kwd><named-content xmlns:xlink="http://www.w3.org/1999/xlink" content-type="kingdom">Fungi</named-content></kwd><kwd><named-content xmlns:xlink="http://www.w3.org/1999/xlink" content-type="order">Neodactylariales</named-content></kwd><kwd><named-content xmlns:xlink="http://www.w3.org/1999/xlink" content-type="family">Neodactylariaceae</named-content></kwd></kwd-group><mixed-citation publication-type="journal"><person-group><name><surname>Qiao</surname><given-names>Min</given-names></name><name><surname>Zheng</surname><given-names>Hua</given-names></name><name><surname>Lv</surname><given-names>Ruili</given-names></name><name><surname>Yu</surname><given-names>Zefen</given-names></name></person-group><article-title><tp:taxon-name><tp:taxon-name-part taxon-name-part-type="order">Neodactylariales</tp:taxon-name-part></tp:taxon-name>, <tp:taxon-name><tp:taxon-name-part taxon-name-part-type="family">Neodactylariaceae</tp:taxon-name-part></tp:taxon-name> (<tp:taxon-name><tp:taxon-name-part taxon-name-part-type="class">Dothideomycetes</tp:taxon-name-part></tp:taxon-name>, <tp:taxon-name><tp:taxon-name-part taxon-name-part-type="phylum">Ascomycota</tp:taxon-name-part></tp:taxon-name>): new order and family, with a new species from China</article-title><source>MycoKeys</source><day>11</day><month>9</month><year>2020</year><volume>73</volume><fpage>69</fpage><lpage>85</lpage><pub-id pub-id-type="doi">10.3897/mycokeys.73.54054</pub-id></mixed-citation></tp:treatment-meta><tp:nomenclature><tp:taxon-name><object-id xmlns:xlink="http://www.w3.org/1999/xlink" content-type="arpha" xlink:type="simple">C3BB9382-5F87-5597-B033-E76F1E1AD430</object-id>
              <tp:taxon-name-part taxon-name-part-type="genus" reg="Neodactylaria">Neodactylaria</tp:taxon-name-part>
              <tp:taxon-name-part taxon-name-part-type="species" reg="simaoensis">simaoensis</tp:taxon-name-part>
              <object-id xmlns:xlink="http://www.w3.org/1999/xlink" content-type="mycobank" xlink:type="simple">MycoBank No: 830160</object-id>
            </tp:taxon-name><tp:taxon-authority>, H. Zheng &amp; Z.F. Yu</tp:taxon-authority><tp:taxon-status xmlns:xlink="http://www.w3.org/1999/xlink" xlink:type="simple">sp. nov.</tp:taxon-status><xref ref-type="fig" rid="F2">Fig. 2</xref></tp:nomenclature><tp:treatment-sec sec-type="diagnosis" id="SECID0EXKAI"><title>Diagnosis.</title><p>It is characterised by straight or flexuous, 2–4-septate, unbranched conidiophores, with denticulate conidiogenous cells and obclavate to long obpyriform, subulate or slightly rostrate towards the obtuse or rounded apex and 1–2 (–3)-septate conidia. Differs from <italic><tp:taxon-name><tp:taxon-name-part taxon-name-part-type="genus" reg="Neodactylaria">N.</tp:taxon-name-part> <tp:taxon-name-part taxon-name-part-type="species" reg="obpyriformis">obpyriformis</tp:taxon-name-part></tp:taxon-name></italic> by longer and slightly wider conidia and more septa.</p></tp:treatment-sec><tp:treatment-sec sec-type="material" id="SECID0EILAI"><title>Type.</title><p>China, Yunnan Province, Simao country, 100°59'19"N, 22°46'38"E, ca 1330 m alt., from submerged unidentified dicotyledonous leaves, 28 Oct 2013, Z.F. Yu, live culture <named-content xmlns:xlink="http://www.w3.org/1999/xlink" content-type="dwc:institutional_code" xlink:type="simple">YMF</named-content> 1.03984 – <bold><italic>holotype</italic></bold>, dried slide YMFT 1.03984.</p></tp:treatment-sec><tp:treatment-sec sec-type="description" id="SECID0E5LAI"><title>Description.</title><p>Mycelium partly superficial or partly immersed, composed of branched, septate, hyaline to subhyaline, creeping, 1.0–2.0 μm wide hyphae. Conidiophores macronematous, mononematous, straight or flexuous, slightly geniculate towards the apex, 2–4-septate, unbranched, hyaline or pale brown, 38–86 (–129) × 3–4 μm, arising from the creeping hyphae pale brown. Conidiogenous cells polyblastic, indeterminate, sympodial extended, integrated, terminal or intercalary, denticulate with protuberant cylindrical denticles. Conidia solitary, obclavate to long obpyriform, subulate or slightly rostrate towards the obtuse or rounded apex, lumina micro-guttulate, 1–2 (–3)-septate, constricted at the septa, pale to mid brown, 15–40 × 3.6–6.5 μm, with a subhyaline, protuberant basal hilum up to 1 μm long.</p></tp:treatment-sec><tp:treatment-sec sec-type="description" id="SECID0EDMAI"><title>Culture characteristics.</title><p>Colonies attaining 1 cm in diameter on CMA after 7 days at 25 °C. On CMA, colonies flat, floccose at the centre, lacking aerial mycelium towards periphery, white to cream-coloured, reverse same colour, sporulation abundant. On PDA, colonies flat, white to cream-coloured, margin entire; sporulation sparse.</p></tp:treatment-sec><tp:treatment-sec sec-type="habitat" id="SECID0EIMAI"><title>Habitat and distribution.</title><p>In submerged dicotyledonous leaves from south-western China.</p></tp:treatment-sec><tp:treatment-sec sec-type="Teleomorph" id="SECID0ENMAI"><title>Teleomorph.</title><p>Not known.</p></tp:treatment-sec><tp:treatment-sec sec-type="etymology" id="SECID0ESMAI"><title>Etymology.</title><p>The species epithet indicates its occurrence in the county of Simao, China.</p></tp:treatment-sec><tp:treatment-sec sec-type="notes" id="SECID0EXMAI"><title>Notes.</title><p>Based on a Blast search of NCBIs GenBank nucleotide database, the closest hits using the <abbrev xmlns:xlink="http://www.w3.org/1999/xlink" xlink:title="internal transcribed spacer" id="ABBRID0E4MAI" xlink:type="simple">ITS</abbrev> sequences of <italic><tp:taxon-name><tp:taxon-name-part taxon-name-part-type="genus" reg="Neodactylaria">N.</tp:taxon-name-part> <tp:taxon-name-part taxon-name-part-type="species" reg="simaoensis">simaoensis</tp:taxon-name-part></tp:taxon-name></italic> (GenBank <ext-link xmlns:xlink="http://www.w3.org/1999/xlink" ext-link-type="gen" xlink:href="MH379209" xlink:type="simple">MH379209</ext-link>) is <italic><tp:taxon-name><tp:taxon-name-part taxon-name-part-type="genus" reg="Neodactylaria">N.</tp:taxon-name-part> <tp:taxon-name-part taxon-name-part-type="species" reg="obpyriformis">obpyriformis</tp:taxon-name-part></tp:taxon-name></italic> (GenBank <ext-link xmlns:xlink="http://www.w3.org/1999/xlink" ext-link-type="gen" xlink:href="NR_154267" xlink:type="simple">NR_154267</ext-link>, Identities = 545 / 569(96%), Gaps = 4 / 569(0%)). Morphologically, the new species, <italic><tp:taxon-name><tp:taxon-name-part taxon-name-part-type="genus" reg="Neodactylaria">N.</tp:taxon-name-part> <tp:taxon-name-part taxon-name-part-type="species" reg="simaoensis">simaoensis</tp:taxon-name-part></tp:taxon-name></italic>, shares several characters with <italic><tp:taxon-name><tp:taxon-name-part taxon-name-part-type="genus" reg="Neodactylaria">N.</tp:taxon-name-part> <tp:taxon-name-part taxon-name-part-type="species" reg="obpyriformis">obpyriformis</tp:taxon-name-part></tp:taxon-name></italic> (type species): both have white to cream-coloured colonies, with short-cylindrical denticles as conidiogenous cells and obpyriform to slightly rostrate conidia (<xref ref-type="bibr" rid="B3">Crous et al. 2017</xref>). However, <italic><tp:taxon-name><tp:taxon-name-part taxon-name-part-type="genus" reg="Neodactylaria">N.</tp:taxon-name-part> <tp:taxon-name-part taxon-name-part-type="species" reg="simaoensis">simaoensis</tp:taxon-name-part></tp:taxon-name></italic> differs from <italic><tp:taxon-name><tp:taxon-name-part taxon-name-part-type="genus" reg="Neodactylaria">N.</tp:taxon-name-part> <tp:taxon-name-part taxon-name-part-type="species" reg="obpyriformis">obpyriformis</tp:taxon-name-part></tp:taxon-name></italic> by having obviously longer and slightly wider conidia (15–40 × 3.6–6.5 μm vs 10–14 × 3–5 μm) and more septa.</p><fig id="F2" position="float" orientation="portrait"><object-id xmlns:xlink="http://www.w3.org/1999/xlink" content-type="doi" xlink:type="simple">10.3897/mycokeys.73.54054.figure2</object-id><object-id xmlns:xlink="http://www.w3.org/1999/xlink" content-type="arpha" xlink:type="simple">314CADFB-AF74-55D2-8A2A-19960F2CE248</object-id><label>Figure 2.</label><caption><p>Culture and anamorph of <italic><tp:taxon-name><tp:taxon-name-part taxon-name-part-type="genus" reg="Neodactylaria">Neodactylaria</tp:taxon-name-part> <tp:taxon-name-part taxon-name-part-type="species" reg="simaoensis">simaoensis</tp:taxon-name-part></tp:taxon-name></italic> (<named-content xmlns:xlink="http://www.w3.org/1999/xlink" content-type="dwc:institutional_code" xlink:type="simple">YMF</named-content> 1.03984) <bold>A</bold> culture on CMA <bold>B–D</bold> conidia <bold>E</bold> conidia and conidiophores <bold>F</bold> immature conidium and conidiogenous cells <bold>G</bold> conidiophores and conidia under low power microscope. Scale bars: 1 cm (<bold>A</bold>); 10 μm (<bold>B–F</bold>); 50 μm (<bold>G</bold>).</p></caption><graphic xmlns:xlink="http://www.w3.org/1999/xlink" xlink:href="mycokeys-73-069-g002.jpg" position="float" orientation="portrait" xlink:type="simple" id="oo_451904.jpg"><uri content-type="original_file" xlink:type="simple">https://binary.pensoft.net/fig/451904</uri></graphic></fig></tp:treatment-sec><ref-list><ref id="B3"><mixed-citation xmlns:xlink="http://www.w3.org/1999/xlink" xlink:type="simple"><person-group><name name-style="western"><surname>Crous</surname><given-names>PW</given-names></name><name name-style="western"><surname>Wingﬁeld</surname><given-names>MJ</given-names></name><name name-style="western"><surname>Burgess</surname><given-names>TI</given-names></name><name name-style="western"><surname>Hardy</surname><given-names>GESTJ</given-names></name><name name-style="western"><surname>Barber</surname><given-names>PA</given-names></name><name name-style="western"><surname>Alvarado</surname><given-names>P</given-names></name><name name-style="western"><surname>Barnes</surname><given-names>CW</given-names></name><name name-style="western"><surname>Buchanan</surname><given-names>PK</given-names></name><name name-style="western"><surname>Heykoop</surname><given-names>M</given-names></name><name name-style="western"><surname>Moreno</surname><given-names>G</given-names></name><name name-style="western"><surname>Thangavel</surname><given-names>R</given-names></name><name name-style="western"><surname>van der Spuy</surname><given-names>S</given-names></name><name name-style="western"><surname>Barili</surname><given-names>A</given-names></name><name name-style="western"><surname>Barrett</surname><given-names>S</given-names></name><name name-style="western"><surname>Cacciola</surname><given-names>SO</given-names></name><name name-style="western"><surname>Cano-Lira</surname><given-names>JF</given-names></name><name name-style="western"><surname>Crane</surname><given-names>C</given-names></name><name name-style="western"><surname>Decock</surname><given-names>C</given-names></name><name name-style="western"><surname>Gibertoni</surname><given-names>TB</given-names></name><name name-style="western"><surname>Guarro</surname><given-names>J</given-names></name><name name-style="western"><surname>Guevara-Suarez</surname><given-names>M</given-names></name><name name-style="western"><surname>Hubka</surname><given-names>V</given-names></name><name name-style="western"><surname>Kolařík</surname><given-names>M</given-names></name><name name-style="western"><surname>Lira</surname><given-names>CRS</given-names></name><name name-style="western"><surname>Ordoñez</surname><given-names>ME</given-names></name><name name-style="western"><surname>Padamsee</surname><given-names>M</given-names></name><name name-style="western"><surname>Ryvarden</surname><given-names>L</given-names></name><name name-style="western"><surname>Soares</surname><given-names>AM</given-names></name><name name-style="western"><surname>Stchigel</surname><given-names>AM</given-names></name><name name-style="western"><surname>Sutton</surname><given-names>DA</given-names></name><name name-style="western"><surname>Vizzini</surname><given-names>A</given-names></name><name name-style="western"><surname>Weir</surname><given-names>BS</given-names></name><name name-style="western"><surname>Acharya</surname><given-names>K</given-names></name><name name-style="western"><surname>Aloi</surname><given-names>F</given-names></name><name name-style="western"><surname>Baseia</surname><given-names>IG</given-names></name><name name-style="western"><surname>Blanchette</surname><given-names>RA</given-names></name><name name-style="western"><surname>Bordallo</surname><given-names>JJ</given-names></name><name name-style="western"><surname>Bratek</surname><given-names>Z</given-names></name><name name-style="western"><surname>Butler</surname><given-names>T</given-names></name><name name-style="western"><surname>Cano-Canals</surname><given-names>J</given-names></name><name name-style="western"><surname>Carlavilla</surname><given-names>JR</given-names></name><name name-style="western"><surname>Chander</surname><given-names>J</given-names></name><name name-style="western"><surname>Cheewangkoon</surname><given-names>R</given-names></name><name name-style="western"><surname>Cruz</surname><given-names>RHSF</given-names></name><name name-style="western"><surname>da</surname><given-names>M</given-names></name><name name-style="western"><surname>Dutta</surname><given-names>AK</given-names></name><name name-style="western"><surname>Ercole</surname><given-names>E</given-names></name><name name-style="western"><surname>Escobio</surname><given-names>V</given-names></name><name name-style="western"><surname>Esteve-Raventós</surname><given-names>F</given-names></name><name name-style="western"><surname>Flores</surname><given-names>JA</given-names></name><name name-style="western"><surname>Gené</surname><given-names>J</given-names></name><name name-style="western"><surname>Góis</surname><given-names>JS</given-names></name><name name-style="western"><surname>Haines</surname><given-names>L</given-names></name><name name-style="western"><surname>Held</surname><given-names>BW</given-names></name><name name-style="western"><surname>Jung</surname><given-names>MH</given-names></name><name name-style="western"><surname>Hosaka</surname><given-names>K</given-names></name><name name-style="western"><surname>Jung</surname><given-names>T</given-names></name><name name-style="western"><surname>Jurjević</surname><given-names>Ž</given-names></name><name name-style="western"><surname>Kautman</surname><given-names>V</given-names></name><name name-style="western"><surname>Kautmanova</surname><given-names>I</given-names></name><name name-style="western"><surname>Kiyashko</surname><given-names>AA</given-names></name><name name-style="western"><surname>Kozanek</surname><given-names>M</given-names></name><name name-style="western"><surname>Kubátová</surname><given-names>A</given-names></name><name name-style="western"><surname>Lafourcade</surname><given-names>M</given-names></name><name name-style="western"><surname>La Spada</surname><given-names>F</given-names></name><name name-style="western"><surname>Latha</surname><given-names>KPD</given-names></name><name name-style="western"><surname>Madrid</surname><given-names>H</given-names></name><name name-style="western"><surname>Malysheva</surname><given-names>EF</given-names></name><name name-style="western"><surname>Manimohan</surname><given-names>P</given-names></name><name name-style="western"><surname>Manjón</surname><given-names>JL</given-names></name><name name-style="western"><surname>Martín</surname><given-names>MP</given-names></name><name name-style="western"><surname>Mata</surname><given-names>M</given-names></name><name name-style="western"><surname>Merényi</surname><given-names>Z</given-names></name><name name-style="western"><surname>Morte</surname><given-names>A</given-names></name><name name-style="western"><surname>Nagy</surname><given-names>I</given-names></name><name name-style="western"><surname>Normand</surname><given-names>AC</given-names></name><name name-style="western"><surname>Paloi</surname><given-names>S</given-names></name><name name-style="western"><surname>Pattison</surname><given-names>N</given-names></name><name name-style="western"><surname>Pawłowska</surname><given-names>J</given-names></name><name name-style="western"><surname>Pereira</surname><given-names>OL</given-names></name><name name-style="western"><surname>Petterson</surname><given-names>ME</given-names></name><name name-style="western"><surname>Picillo</surname><given-names>B</given-names></name><name name-style="western"><surname>Raj</surname><given-names>KNA</given-names></name><name name-style="western"><surname>Roberts</surname><given-names>A</given-names></name><name name-style="western"><surname>Rodríguez</surname><given-names>A</given-names></name><name name-style="western"><surname>Rodríguez-Campo</surname><given-names>FJ</given-names></name><name name-style="western"><surname>Romański</surname><given-names>M</given-names></name><name name-style="western"><surname>Ruszkiewicz-Michalska</surname><given-names>M</given-names></name><name name-style="western"><surname>Scanu</surname><given-names>B</given-names></name><name name-style="western"><surname>Schena</surname><given-names>L</given-names></name><name name-style="western"><surname>Semelbauer</surname><given-names>M</given-names></name><name name-style="western"><surname>Sharma</surname><given-names>R</given-names></name><name name-style="western"><surname>Shouche</surname><given-names>YS</given-names></name><name name-style="western"><surname>Silva</surname><given-names>V</given-names></name><name name-style="western"><surname>Staniaszek-Kik</surname><given-names>M</given-names></name><name name-style="western"><surname>Stielow</surname><given-names>JB</given-names></name><name name-style="western"><surname>Tapia</surname><given-names>C</given-names></name><name name-style="western"><surname>Taylor</surname><given-names>PWJ</given-names></name><name name-style="western"><surname>Toome-Heller</surname><given-names>M</given-names></name><name name-style="western"><surname>Vabeikhokhei</surname><given-names>JMC</given-names></name><name name-style="western"><surname>van Diepeningen</surname><given-names>AD</given-names></name><name name-style="western"><surname>Van Hoa</surname><given-names>N</given-names></name><name name-style="western"><surname>Van Tri</surname><given-names>M</given-names></name><name name-style="western"><surname>Wiederhold</surname><given-names>NP</given-names></name><name name-style="western"><surname>Wrzosek</surname><given-names>M</given-names></name><name name-style="western"><surname>Zothanzama</surname><given-names>J</given-names></name><name name-style="western"><surname>Groenewald</surname><given-names>JZ</given-names></name></person-group> (<year>2017</year>) <article-title>Fungal Planet description sheets: 558–624.</article-title><source>Persoonia</source><volume>38</volume>: <fpage>240</fpage>–<lpage>384</lpage>. <ext-link xlink:type="simple" ext-link-type="doi" xlink:href="10.3767/003158517X698941">https://doi.org/10.3767/003158517X698941</ext-link></mixed-citation></ref></ref-list></tp:taxon-treatment>
